# Supplementary material for: Preparation and Characterization of Hydroxylated Recombinant Collagen by Incorporating Proline and Hydroxyproline in Proline-Deficient Escherichia coli
Source: Bioengineering (Basel). 2024 Sep 27;11(10):975. doi: 10.3390/bioengineering11100975 (PMC11504287; doi:10.3390/bioengineering11100975)
Supplement: Supplementary file 1 [file bioengineering-11-00975-s001.zip]

Archive with 1 entries (1 files):
- bioengineering-3183892-supplementary.pdf
